# Supplementary material for: Are young people with primary social anxiety disorder less likely to recover following generic CBT compared to young people with other primary anxiety disorders? A systematic review and meta-analysis
Source: Behav Cogn Psychother. 2020 Dec 10;49(3):352–69. doi: 10.1017/S135246582000079X (PMC8293629; doi:10.1017/S135246582000079X)
Supplement: Supplementary file 1 [file S135246582000079Xsup.zip]

Archive with 3 entries (3 files):
- S135246582000079Xsup001.docx
- S135246582000079Xsup002.docx
- S135246582000079Xsup003.docx
